# Supplementary material for: Identification of Key Elements in Prostate Cancer for Ontology Building via a Multidisciplinary Consensus Agreement
Source: Cancers (Basel). 2023 Jun 8;15(12):3121. doi: 10.3390/cancers15123121 (PMC10295832; doi:10.3390/cancers15123121)
Supplement: Supplementary file 1 [file cancers-15-03121-s001.zip]

Archive with 1 entries (1 files):
- cancers-2350276-supplementary.pdf
